# Supplementary material for: Microstructure and Release Behavior of Alginate–Natural Hydrocolloid Composites: A Comparative Study
Source: Polymers (Basel). 2025 Feb 18;17(4):531. doi: 10.3390/polym17040531 (PMC11859929; doi:10.3390/polym17040531)
Supplement: Supplementary file 1 [file polymers-17-00531-s001.zip]

Archive with 1 entries (1 files):
- polymers-3402804-supplementary.pdf
